# Supplementary material for: Oncological Efficacy and Safety of Minimally Invasive Focal and Whole-Gland Interventions in the Treatment of Low- and Intermediate-Risk Prostate Cancer: A Systematic Review and Meta-Analysis
Source: Cancers (Basel). 2025 Aug 30;17(17):2863. doi: 10.3390/cancers17172863 (PMC12427472; doi:10.3390/cancers17172863)
Supplement: Supplementary file 1 [file cancers-17-02863-s001.zip]

Archive with 1 entries (1 files):
- cancers-3808318-supplementary.pdf
